# Supplementary material for: Daily Associations of Air Pollution and Pediatric Asthma Risk Using the Biomedical REAI-Time Health Evaluation (BREATHE) Kit
Source: Int J Environ Res Public Health. 2022 Mar 17;19(6):3578. doi: 10.3390/ijerph19063578 (PMC8950308; doi:10.3390/ijerph19063578)
Supplement: Supplementary file 1 [file ijerph-19-03578-s001.zip]

Archive with 1 entries (1 files):
- ijerph-1585447-supplementary.pdf
